# Supplementary material for: Heterotrophic bacteria trigger transcriptome remodelling in the photosynthetic picoeukaryote Micromonas commoda
Source: Environ Microbiol Rep. 2024 May 22;16(3):e13285. doi: 10.1111/1758-2229.13285 (PMC11112143; doi:10.1111/1758-2229.13285)
Supplement: Supplementary file 3 — Table S2. Modified and expanded manually curated functional gene annotations for Micromonas commoda RCC299. [file EMI4-16-e13285-s001.xlsx]

## Sheet: Sheet1
Table S2. Modified and expanded manually curated functional gene annotations for Micromonas commoda RCC299.
Gene ID	Protein ID	Gene	Pathway	Description
wlab.237851	7696	G6PDH	Pentose phosphate pathway	Glucose-6-phosphate 1-dehydrogenase
wlab.240	1226	G6PDH	Pentose phosphate pathway	Glucose-6-phosphate 1-dehydrogenase
wlab.231922	9161	6PGL	Pentose phosphate pathway	6-phosphogluconolactonase
wlab.235538	4430	6PDG	Pentose phosphate pathway	6-phosphogluconate dehydrogenase
wlab.233619	2281	RPI	Pentose phosphate pathway	Ribose 5-phosphate isomerase
wlab.234638	4186	RPI	Pentose phosphate pathway	Ribose 5-phosphate isomerase
wlab.233882	1921	RPE	Pentose phosphate pathway	Ribulose-phosphate 3-epimerase
wlab.248228	8115	PGI	Glycolysis/gluconeogenisis	Phosphoglucose isomerase (PGI)
wlab.238669	8888	PFK	Glycolysis/gluconeogenisis	Pyrophosphate-dependent phosphofructo-1-kinase
wlab.246958	38	FBA_aldolase	Glycolysis/gluconeogenisis; Calvin cycle	Fructose bisphosphate aldolase
wlab.236787	6734	FBA_aldolase	Glycolysis/gluconeogenisis; Calvin cycle	Fructose bisphosphate aldolase
wlab.2227	5154	FBA_aldolase	Glycolysis/gluconeogenisis; Calvin cycle	Fructose bisphosphate aldolase
wlab.237180	7427	TIM	Glycolysis/gluconeogenisis; Calvin cycle	Triosephosphate isomerase
wlab.244772	1899	PGK	Glycolysis/gluconeogenisis	Phosphoglycerate kinase
wlab.234298	3059	PGM	Glycolysis/gluconeogenisis	Phosphoglycerate mutase
wlab.1204	592	ENO	Glycolysis/gluconeogenisis	Phosphopyruvate hydratase (enolase)
wlab.235625	4298	PK	Glycolysis/gluconeogenisis	Pyruvate kinase
wlab.235258	4801	PYC	Glycolysis/gluconeogenisis	Pyruvate carboxylase
wlab.248598	8359	CS	TCA cycle	Citrate synthase
wlab.236640	5681	ACH_ACO	TCA cycle	Aconitase
wlab.234993	3682	ICDH	TCA cycle	Isocitrate dehydrogenase
wlab.247746	4291	OGDH	TCA cycle	Oxoglutarate dehydrogenase
wlab.3291	16	SCS	TCA cycle	Succinyl-CoA synthetase alpha subunit
wlab.241695	459	SCS	TCA cycle	Succinyl-CoA synthetase beta subunit
wlab.2273	9907	SDH	TCA cycle	Succinate dehydrogenase, iron-sulfur (Fe-S) protein subunit
wlab.2476	9087	SDH	TCA cycle	Succinate dehydrogenase, flavoprotein subunit
wlab.4758	3335	FUM	TCA cycle	Fumarate lyase
wlab.18612	7316	ASPA	TCA cycle; Amino acid metabolism	Aspartate ammonia-lyase
wlab.235250	4811	ICL	Glyoxylate cycle	Isocitrate lyase
wlab.239594	10107	ICL	Glyoxylate cycle	Isocitrate lyase
wlab.15152	2671	RUBISCO	The Calvin cycle	RuBisCO small subunit
wlab.17452	2672	RUBISCO	The Calvin cycle	RuBisCO small subunit
wlab.244860	3353	RBCA	The Calvin cycle	RuBisCO activase
wlab.238888	9173	RBCA	The Calvin cycle	RuBisCO activase
wlab.2635	5500	SBPASE	The Calvin cycle	Sedoheptulose-1,7-bisphosphatase
wlab.233619	2281	RPI	The Calvin cycle	Ribose 5-phosphate isomerase
wlab.234638	4186	RPI	The Calvin cycle	Ribose 5-phosphate isomerase
wlab.233882	1921	RPE	The Calvin cycle	Ribulose-phosphate 3-epimerase
wlab.236488	5893	PRK	The Calvin cycle	Phosphoribulokinase
wlab.25838	9277		Interactions/signaling	LRR-containing protein
wlab.237199	7408		Interactions/signaling	C-type lectin, CSD domain-containing protein
wlab.24293	5692		Interactions/signaling	C-type lectin
wlab.4323	2432		Interactions/signaling	C-type lectin
wlab.233492	2444		Interactions/signaling	C-type lectin
wlab.4700	3223		Interactions/signaling	C-type lectin
wlab.234116	3317		Interactions/signaling	C-type lectin
wlab.23426	3558		Interactions/signaling	Fibrillarin and related nucleolar RNA-binding proteins
wlab.244452	1102		Interactions/signaling	Fibrillarin and related nucleolar RNA-binding proteins
wlab.230894	1401		Interactions/signaling	Fibrillarin and related nucleolar RNA-binding proteins
wlab.7385	9064		Interactions/signaling	Fibrillarin and related nucleolar RNA-binding proteins
wlab.239266	9661		Interactions/signaling	Fibrillins and related proteins containing Ca2+-binding EGF-like domains
wlab.3678	1584		Interactions/signaling	Fibrillins and related proteins containing Ca2+-binding EGF-like domains
wlab.236712	6844		Interactions/signaling	Fibrillins and related proteins containing Ca2+-binding EGF-like domains
wlab.2586	832	AP2	Interactions/signaling	Ethylene response factor
wlab.233137	1057	ILR	Interactions/signaling	IAA-amino acid hydrolase
wlab.239561	10060	ILR	Interactions/signaling	IAA-amino acid hydrolase
wlab.26218	10143	IAR	Interactions/signaling	pyruvate dehydrogenase E1 alpha subunit
wlab.231576	5837	IBR	Interactions/signaling	Indole-3-butyric acid response
wlab.2790	4408		Nitrogen acquisition and metabolism	Urea transporter
wlab.239563	10062	NADB	Vitamin metabolism- Niacin; Nicotinate and nicotinamide metabolism	L-aspartate oxidase
wlab.234667	4144	NADA	Vitamin metabolism- Niacin; Nicotinate and nicotinamide metabolism	Quinolinate synthase
wlab.235883	5425	NADC	Vitamin metabolism- Niacin; Nicotinate and nicotinamide metabolism	Quinolinic acid phosphoribosyl transferase
wlab.236751	6789	BIOF	Vitamin metabolism- Biotin	8-amino-7-oxononanoate synthase
wlab.235486	4492	BIOA	Vitamin metabolism- Biotin	7,8-diamino-pelargonic acid aminotransferase/dethiobiotin synthase
wlab.236779	6743	BIOB	Vitamin metabolism- Biotin	Biotin synthase
wlab.247272	1156	ASA	Amino acid metabolism- tryptophan	Anthranilate synthase alpha subunit
wlab.236763	6771	ASB	Amino acid metabolism- tryptophan	Anthranilate synthase beta subunit
wlab.247385	1913	PAT	Amino acid metabolism- tryptophan	Anthranilate phosphoribosyltransferase
wlab.238297	8102	PAI	Amino acid metabolism- tryptophan	Phosphoribosylanthranilate isomerase
wlab.232657	1758	IGPS	Amino acid metabolism- tryptophan	Anthranilate synthase component II
wlab.232684	1723	TSA	Amino acid metabolism- tryptophan	Tryptophan synthase alpha subunit
wlab.3135	6128	TSB	Amino acid metabolism- tryptophan	Tryptophan synthase beta subunit
